# Supplementary material for: Neuronal p58IPK Protects Retinal Ganglion Cells Independently of Macrophage/Microglia Activation in Ocular Hypertension
Source: Cells. 2023 Jun 6;12(12):1558. doi: 10.3390/cells12121558 (PMC10297187; doi:10.3390/cells12121558)
Supplement: Supplementary file 1 [file cells-12-01558-s001.zip]

Archive with 1 entries (1 files):
- cells-2142401-supplementary.pdf
